# Supplementary material for: Chemokine Receptors CCR6 and PD1 Blocking scFv E27 Enhances Anti-EGFR CAR-T Therapeutic Efficacy in a Preclinical Model of Human Non-Small Cell Lung Carcinoma
Source: Int J Mol Sci. 2023 Mar 12;24(6):5424. doi: 10.3390/ijms24065424 (PMC10056525; doi:10.3390/ijms24065424)
Supplement: Supplementary file 1 [file ijms-24-05424-s001.zip]

Archive with 1 entries (1 files):
- ijms-2166924-supplementary.pdf
